# Supplementary material for: Comparison of the Risk of Pneumonia Between Fluticasone Furoate/Umeclidinium/Vilanterol and Multiple-Inhaler Triple Therapy in Patients with COPD Using Health Insurance Claims Data: Final Analysis of Post-Marketing Database Surveillance in Japan
Source: J Clin Med. 2025 Jul 2;14(13):4697. doi: 10.3390/jcm14134697 (PMC12251023; doi:10.3390/jcm14134697)
Supplement: Supplementary file 1 [file jcm-14-04697-s001.zip]

Archive with 1 entries (1 files):
- jcm-3715993-supplementary.pdf
